# Supplementary material for: X chromosome variants are associated with male fertility traits in two bovine populations
Source: Genet Sel Evol. 2020 Aug 12;52:46. doi: 10.1186/s12711-020-00563-5 (PMC7425018; doi:10.1186/s12711-020-00563-5)
Supplement: Supplementary file 3 — Additional file 3: Table S2. Estimates for SNP associations in Brahman bulls. Link to download all GWAS results (Brahman) https://doi.org/10.25919/5e670b1621b21. [file 12711_2020_563_MOESM3_ESM.zip]

Archive with 1 entries (1 files):
- Brahman_SupTable.txt
